# Supplementary material for: One-Step Synthesis of 3D Graphene Aerogel Supported Pt Nanoparticles as Highly Active Electrocatalysts for Methanol Oxidation Reaction
Source: Nanomaterials (Basel). 2024 Mar 20;14(6):547. doi: 10.3390/nano14060547 (PMC10975690; doi:10.3390/nano14060547)
Supplement: Supplementary file 1 [file nanomaterials-14-00547-s001.zip]

Archive with 1 entries (1 files):
- nanomaterials-2882099-supplementary.pdf
